# Supplementary material for: Analysis of Antioxidant Compounds in Vitex negundo Leaves Using Offline 2D-LC-ECD and LC-MS/MS
Source: Molecules. 2024 Jul 1;29(13):3133. doi: 10.3390/molecules29133133 (PMC11242995; doi:10.3390/molecules29133133)
Supplement: Supplementary file 1 [file molecules-29-03133-s001.zip]

Archive with 1 entries (1 files):
- molecules-3064019-SI.pdf
